# Supplementary material for: Fumed-Si-Pr-Ald-Barb as a Fluorescent Chemosensor for the Hg2+ Detection and Cr2O72− Ions: A Combined Experimental and Computational Perspective
Source: Molecules. 2024 Oct 11;29(20):4825. doi: 10.3390/molecules29204825 (PMC11510132; doi:10.3390/molecules29204825)
Supplement: Supplementary file 1 [file molecules-29-04825-s001.zip]

Archive with 1 entries (1 files):
- molecules-3211579-supplementary.pdf
